# Supplementary material for: Cytochrome P450 Surface Domains Prevent the β-Carotene Monohydroxylase CYP97H1 of Euglena gracilis from Acting as a Dihydroxylase
Source: Biomolecules. 2023 Feb 15;13(2):366. doi: 10.3390/biom13020366 (PMC9953315; doi:10.3390/biom13020366)
Supplement: Supplementary file 1 [file biomolecules-13-00366-s001.zip]

Archive with 1 entries (1 files):
- biomolecules-2114670-supplementary.pdf
